# Supplementary material for: Evaluation of transmission-blocking potential of PvPSOP25 using transgenic murine malaria parasite and clinical isolates
Source: PLoS Negl Trop Dis. 2024 Jun 12;18(6):e0012231. doi: 10.1371/journal.pntd.0012231 (PMC11168624; doi:10.1371/journal.pntd.0012231)
Supplement: S1 Table — (XLSX) [file pntd.0012231.s001.xlsx]

## Sheet: Sheet1
Table S1 Primers used in this study
Purpose	Primer	Sequence
ΔPbpsop25 and TrPvPSOP25Pb plasmid	ΔPbpsop25-5’UTR-F	CCGGGCCCTGTGAGCATATGCATTCGGA
	ΔPbpsop25-5’UTR-R	TCCCCGCGGTATCGTTTTTTTACTTGAAA
	ΔPbpsop25-3’UTR-F	CCGCTCGAGTAATTATATGTAAAGCAAAGG
	ΔPbpsop25-3’UTR-R	CGGCGGCCGCAGCAATGGTTTCATAAGGTT
ΔPbpsop25 and TrPvPSOP25Pb integration-specific PCR	P1	CCACATGCAAAGAGCATACG
	P2	GACTTCAAACGACCCTTGTGC
	P3	CTGGTGCTTTGAGGGGTGAG
	P4	CGACTGGCTTCCTACTTCCC
	P5	TTGTTACTGGTGCCCTCGAC
	P6	GAGTGGGGCATAAAACAGGT
genetic polymorphisms analysis	PVX_114125-F	AGCTTTGTTTGCCCGTTCCGATGAT
	PVX_114125-R	TCGCTTTCGCCAAACGAATCCATAT
