# Supplementary material for: Evaluation of transmission-blocking potential of PvPSOP25 using transgenic murine malaria parasite and clinical isolates
Source: PLoS Negl Trop Dis. 2024 Jun 12;18(6):e0012231. doi: 10.1371/journal.pntd.0012231 (PMC11168624; doi:10.1371/journal.pntd.0012231)
Supplement: S2 Table — (XLSX) [file pntd.0012231.s002.xlsx]

## Sheet: Figure 1C
Table S2. The raw data are provided for Fig 1C-G, Fig 2B, Fig 4A-C and Fig 5 respectively.
Parasitemia of WT, ΔPbpsop25 and TrPvPSOP25Pb parasites
Days post infection	WT			Δpbpsop25			TrPvPSOP25Pb
3	5.6	4.8	6.9	5.3	5.8	3.8	5.75	4.96	6.23
5	14.4	12.5	13.45	11.64	13.6	11.14	10.96	13.04	11.82
7	18.59	25	16.58	18.33	18.6	11.95	16.85	16.58	22.55
9	30.36	32.43	29.8	30.37	35.36	26.67	25.76	27.56	29.41
11	42.1	40	38.95	38.18	44.64	51.42	45.82	35	38.9
13	51.76	52.6	54.8	50.09	51.15	56.9	53.85	52.87	51.68

## Sheet: Figure 1D
Macrogamete numbers of WT, ΔPbpsop25 and TrPvPSOP25Pb parasites
	WT	Δpbpsop25	TrPvPSOP25Pb
rep 1	86.4	81.5	87.7
rep 2	87.5	95.2	91.3
rep 3	100	89.1	94.6
rep: replicate

## Sheet: Figure 1E
The ratio of female:male gametocyte in WT, ΔPbpsop25 and TrPvPSOP25Pb parasites
	WT	Δpbpsop25	TrPvPSOP25Pb
rep 1	3.5	4	3
rep 2	4	2.5	4
rep 3	3	3	3

## Sheet: Figure 1F
The number of male gametocyte exflagellation centers of WT, ΔPbpsop25 and TrPvPSOP25Pb parasites
	WT	Δpbpsop25	TrPvPSOP25Pb
rep1	10	7	10
	10	7	11
	13	10	15
	16	6	7
	15	8	8
	17	6	8
rep2	13	8	12
	11	9	10
	7	11	11
	8	11	7
	8	10	9
	10	10	11
rep3	11	9	11
	7	9	11
	8	10	10
	13	9	6
	9	12	10
	10	9	12

## Sheet: Figure 1G
The ookinete numbers of WT, ΔPbpsop25 and TrPvPSOP25Pb parasites
	WT	Δpbpsop25	TrPvPSOP25Pb
rep 1	250	125	253
rep 2	246	134	223
rep 3	259	198	221

## Sheet: Figure 2B
Antibody titers determination for the elicited anti-rPvPSOP25 sera
	Antibody dilution ratio	Pre-immune		Anti-rPvPSOP25 serum
	1000	0.101	0.133	0.784	0.792
	2000	0.121	0.149	0.669	0.702
	4000	0.105	0.143	0.631	0.617
	8000	0.13	0.102	0.457	0.512
	16000	0.114	0.141	0.396	0.476
	32000	0.123	0.166	0.231	0.324
	64000	0.119	0.123	0.207	0.287
	128000	0.111	0.142	0.139	0.209
	256000	0.091	0.182	0.149	0.164
	512000	0.106	0.123	0.135	0.157

## Sheet: Figure 4A
The number of male gametocyte exflagellation centers in an in vitro assay
	Antibody dilution ratio
	1:5				1:10				1:50
	WT+Pre-immune	WT+anti-rPvPSOP25	TrPvPSOP25Pb+Pre-immune	TrPvPSOP25Pb+anti-rPvPSOP25	WT+Pre-immune	WT+anti-rPvPSOP25	TrPvPSOP25Pb+Pre-immune	TrPvPSOP25Pb+anti-rPvPSOP25	WT+Pre-immune	WT+anti-rPvPSOP25	TrPvPSOP25Pb+Pre-immune	TrPvPSOP25Pb+anti-rPvPSOP25
rep1	15	17	12	7	14	17	13	7	15	21	16	9
	12	15	11	4	16	18	16	7	12	15	14	12
	10	15	11	4	13	16	20	7	11	15	15	9
	14	18	12	4	13	15	13	8	14	17	14	9
	15	15	13	4	13	14	16	7	17	16	15	10
	14	15	13	6	16	18	13	7	13	15	18	11
rep2	16	10	10	3	11	19	16	9	13	14	14	11
	14	14	12	7	17	11	13	9	17	16	16	12
	13	17	16	7	16	18	18	7	18	10	14	10
	14	10	19	3	18	13	18	8	17	12	15	13
	13	12	12	5	17	16	14	10	15	10	16	11
	13	10	12	3	13	11	13	10	14	12	19	9
rep3	12	13	14	5	14	17	13	6	18	15	14	10
	10	14	16	4	15	17	16	10	15	10	14	13
	14	12	15	7	16	18	13	7	17	17	15	9
	10	14	17	6	17	17	17	7	15	16	15	10
	14	15	14	3	17	13	16	9	18	17	14	11
	13	13	20	5	16	16	17	9	18	16	15	14

## Sheet: Figure 4B
The ookinete numbers determined in an in vitro assay
	Antibody dilution ratio
	1:5				1:10				1:50
	WT+Pre-immune	WT+anti-rPvPSOP25	TrPvPSOP25Pb+Pre-immune	TrPvPSOP25Pb+anti-rPvPSOP25	WT+Pre-immune	WT+anti-rPvPSOP25	TrPvPSOP25Pb+Pre-immune	TrPvPSOP25Pb+anti-rPvPSOP25	WT+Pre-immune	WT+anti-rPvPSOP25	TrPvPSOP25Pb+Pre-immune	TrPvPSOP25Pb+anti-rPvPSOP25
rep 1	255	216	250	3	350	326	345	9	366	370	358	12
rep 2	263	270	234	2	360	350	333	8	419	380	394	19
rep 3	248	277	244	4	300	365	288	6	401	368	357	20

## Sheet: Figure 4C
The quantification of oocyst numbers per mosquito in mosquitoes feeding assay
	Pre-immune	anti-rPvPSOP25
mosq. 1	50	1
mosq. 2	15	6
mosq. 3	9	7
mosq. 4	12	3
mosq. 5	8	7
mosq. 6	13	155
mosq. 7	6	5
mosq. 8	45	2
mosq. 9	12	1
mosq. 10	7	4
mosq. 11	110	4
mosq. 12	35	6
mosq. 13	10	1
mosq. 14	15	0
mosq. 15	17	1
mosq. 16	8	2
mosq. 17	69	1
mosq. 18	215	6
mosq. 19	150	0
mosq. 20	11	1
mosq. 21	11	5
mosq. 22	21	3
mosq. 23	14	3
mosq. 24	6	0
mosq. 25	5	6
mosq. 26	14	7
mosq. 27	13	5
mosq. 28	6	0
mosq. 29	59	8
mosq. 30	0	3
mosq: mosquito

## Sheet: Figure 5
The quantification of oocyst numbers per mosquito in DMFA
			Pre-immune						anti-rPvPSOP25
	Case 1	Case 2	Case 3	Case 4	Case 5		Case 1	Case 2	Case 3	Case 4	Case 5
mosq. 1	88	74	1	65	9		90	30	25	51	8
mosq. 2	76	118	35	133	31		87	83	50	83	17
mosq. 3	114	83	69	67	0		94	54	37	71	0
mosq. 4	180	60	80	73	0		2	31	88	80	0
mosq. 5	72	62	35	99	32		18	1	56	52	7
mosq. 6	159	59	78	88	12		61	68	35	46	0
mosq. 7	0	72	3	48	40		87	10	20	2	14
mosq. 8	180	66	92	22	24		17	52	49	29	0
mosq. 9	10	5	41	28	0		78	42	47	50	9
mosq. 10	67	80	15	68	37		32	92	58	49	10
mosq. 11	89	58	111	0	56		87	29	46	75	6
mosq. 12	137	41	105	5	25		49	12	15	49	0
mosq. 13	167	90	59	59	16		59	43	60	0	9
mosq. 14	2	59	62	99	28		11	30	99	64	15
mosq. 15	69	86	0	69	23		80	65	0	72	0
mosq. 16	89	80	60	83	46		54	8	39	87	0
mosq. 17	81	67	62	98	0		91	43	47	70	4
mosq. 18	85	66	43	58	15		0	52	66	42	0
mosq. 19	104	78	91	66	41		0	54	68	78	15
mosq. 20	119	52	0	77	25		78	51	45	0	0
mosq: mosquito
